# Supplementary material for: Child Rights during the COVID-19 Pandemic: Learning from Child Health-and-Rights Professionals across the World
Source: Children (Basel). 2023 Oct 9;10(10):1670. doi: 10.3390/children10101670 (PMC10605735; doi:10.3390/children10101670)
Supplement: Supplementary file 1 [file children-10-01670-s001.zip]

Archive with 1 entries (1 files):
- children-2622094-supplementary.pdf
